# Supplementary material for: Impact of Full-Spectrum and Infrared Lighting on Growth, Oxidative Stress, and Cecal Microbiota in Broilers
Source: Antioxidants (Basel). 2024 Nov 23;13(12):1442. doi: 10.3390/antiox13121442 (PMC11672630; doi:10.3390/antiox13121442)
Supplement: Supplementary file 1 [file antioxidants-13-01442-s001.zip]

Archive with 1 entries (1 files):
- antioxidants-3279215-supplementary.pdf
